# Supplementary material for: Hippocampal Over-Expression of Cyclooxygenase-2 (COX-2) Is Associated with Susceptibility to Stress-Induced Anhedonia in Mice
Source: Int J Mol Sci. 2022 Feb 13;23(4):2061. doi: 10.3390/ijms23042061 (PMC8879061; doi:10.3390/ijms23042061)
Supplement: Supplementary file 1 [file ijms-23-02061-s001.zip]

Archive with 1 entries (1 files):
- ijms-1555573-supplementary.pdf
